# Supplementary material for: Diet and density effects on growth, proximate composition and fatty-acid profile of Hediste diversicolor juveniles
Source: PLoS One. 2026 Apr 6;21(4):e0344444. doi: 10.1371/journal.pone.0344444 (PMC13052871; doi:10.1371/journal.pone.0344444)
Supplement: S1 Dataset — This file contains all data generated and analysed during this study. (XLSX) [file pone.0344444.s001.xlsx]

## Sheet: fatty acid fodd faeces
	T1C12	T1C14	T1C16	T1C18	T1C20	T1C22	T1C161	T1C181	T1NC201	T1NC221	T1NC182	T1NC183	T1NC202	T1NC204	T1NC205	T1NC226	T1Nsat	T1Nmufa	T1Npufa	T1Nunsat	T1Nsatunsat	T1Nn3	T1Nn6	T1Nn3n6	T1NDHA		T2C12	T2C14	T2C16	T2C18	T2C20	T2C22	T2C161	T2C181n9c	T2C201	T2C221n9	T2C182n6	T2C183n3	T2C202	T2C204n6	T2CEPA	T2CDHA	T2Csat	T2Cmufa	T2Cpufa	T2Cunsat	T2Csatunsat	T2Cn3	T2Cn6
	0.86	1.4	27.72	8.17	2.33	0.72	2.61	27.6	1.47	1.4	21.51	2.13	0.53	0.15	0.85	0.57	41.23	31.59	27.16	58.76	0.7	3.56	23.06	0.15	0.67		0.86	1.4	27.72	8.17	2.33	0.72	2.61	27.6	1.47	1.4	21.51	2.13	0.53	0.15	0.85	0.57	41.23	31.59	27.16	58.76	0.7	3.56	23.06
	0.8	1.3	26.5	7.12	2.2	0.8	2.1	26.6	1.3	1.47	22.8	2.5	0.61	0.18	0.92	0.61	42.1	32.23	26.5	56	0.78	3.98	24.7	0.17	0.72		0.92	1.53	29.26	9.62	2.58	0.97	2.74	26.28	1.32	1.58	23.25	2.28	0.69	0.18	0.96	0.61	42.36	33.25	29.25	59.26	0.76	3.74	24.17
	0.92	1.5	29	9.12	2.5	0.65	3	28.7	1.6	1.32	20	1.6	0.49	0.12	0.79	0.52	40.46	30.79	28	60	0.62	3	22.2	0.12	0.68		0.8	1.26	25.14	7.85	2.16	0.63	2.46	26.17	1.63	1.27	19.47	2.01	0.47	0.13	0.74	0.54	40.28	28.25	25.41	56.41	0.64	3.35	22.75
	0.42	0.48	20.83	3.9	1.36	1.35	3.32	34.4	0.31	0.49	29.03	2.21	0.62	0.23	0.57	0.45	27.01	39.85	33.12	72.98	0.37	3.75	29.37	0.12	0.8		0.42	0.48	20.83	3.9	1.36	1.35	3.32	34.4	0.31	0.49	29.03	2.21	0.62	0.23	0.57	0.45	27.01	39.85	33.12	72.98	0.37	3.75	29.37
	0.35	0.52	22	3.8	1.2	1.2	3	33	0.25	0.55	31.1	2.55	0.67	0.27	0.61	0.48	28.3	38.74	32.36	74.6	0.46	4.5	31.3	0.14	0.84		0.46	0.59	21.25	4.23	1.51	1.59	3.71	36.17	0.42	0.59	31.25	2.38	0.69	0.29	0.61	0.48	29.25	41.58	36.52	75.14	0.4	3.89	31.26
	0.48	0.43	18.4	4	1.5	1.5	3.6	36	0.37	0.4	28	1.8	0.58	0.2	0.52	0.41	26.15	40.29	32.56	70	0.3	3	28.1	0.1	0.77		0.37	0.38	18.54	3.17	1.26	1.22	3.06	32.17	0.28	0.38	27.18	2.11	0.52	0.19	0.51	0.4	25.41	37.41	31.2	70.23	0.34	3.61	27.58
[truncated: 3 more columns]

## Sheet: FA 
		T1-1	T1-2	T1-3	T1-4	T2-1	T2-2	T2-3	T2-4	Food	Faeces	Food	Faeces
	C12:0	1.8865	0.819329	0.412367	2.41912	2.6	0.51668	2.25775	1.33	0.865199	0.42	0.865199	0.42
	C14:0	0.833467	0.638656	1.03898	1.12538	3.22844	1.11234	4.30425	2.09954	1.4	0.488583	1.4	0.488583
	C16:0	11.7529	11.9589	15.1625	11.3962	18.95	20.6667	26.72	20.0326	27.7225	20.83	27.7225	20.83
	C18:0	2.47308	2.59969	2.827	2.85793	4.10859	2.75	6.78938	4.95907	8.17606	3.9	8.17606	3.9
	C20:0	0.603659	0.52	0.42	1.30735	1.02	1.32	1.9	1.2	2.33174	1.36148	2.33174	1.36148
	C22:0	4.66515	2.05462	2.20992	4.58189	1.51	4.88226	2.6	2.53222	0.722584	1.35	0.722584	1.35
	C16:1	3.85004	1.96226	3.11244	3.78041	2.22	2.48899	2.12	2.02608	2.61	3.32447	2.61	3.32447
	C18:1n9c	32.1794	30.5263	37.1043	28.9876	30.8	29.4312	25.5	27.5799	27.607	34.4	27.607	34.4
	C20:1	2.34666	1.12624	2.04418	2.46018	1.09035	1.20746	1.25577	2.09684	1.47433	0.315645	1.47433	0.315645
	C22:1n9	1.47944	0.955883	1.04966	1.58811	1.11604	0.959548	1.10907	1.39741	1.4	0.491149	1.4	0.491149
	C18:2n6c	27.6525	30.2654	24.6078	29.512	26.0446	24.6494	20.3329	27.8909	21.5117	29.0318	21.5117	29.0318
	C18:3n3	1.64722	8.41473	3.69611	2.1589	1.84921	2.78967	0.572773	1.01307	2.1326	2.21101	2.1326	2.21101
	C20:2	3.73738	3.98767	2.61985	3.78359	2.39554	4.0898	1.64747	3.75498	0.539861	0.62	0.539861	0.62
	C20:4n6	0.484246	0.382605	0.350118	0.515754	0.390871	0.227489	0.230323	0.244341	0.151509	0.231975	0.151509	0.231975
	C20:5n3	2.88974	2.74716	2.37423	2.40425	1.57996	1.27042	0.904808	0.768325	0.857395	0.570889	0.857395	0.570889
	C22:6n3	1.5187	1.06054	0.97049	1.12127	1.07314	1.63786	1.69661	1.07529	0.575957	0.459294	0.575957	0.459294
	FP	100	100	100	100	100	100	100	100	100	100	100	100
	SFA	22.2147	18.5712	22.0708	23.6879	29.9069	31.2482	42.3324	32.1534	41.2345	27.013	41.2345	27.013
	MUFA	39.8555	34.5707	43.3106	36.8163	36.7598	34.0872	32.2827	33.1002	31.5964	39.8582	31.5964	39.8582
	PUFA	37.9298	46.8581	34.6186	39.4958	33.3333	34.6646	25.3849	34.747	27.169	33.1289	27.169	33.1289
		100	100	100	100	100	100	100	100.001	100	100	100	100
	% Σ Unsat	77.7853	81.4288	77.9292	76.3121	70.0931	68.7518	57.6676	67.8472	58.7655	72.987	58.7655	72.987
	Sat/Unsat ratio	0.285591	0.228067	0.283215	0.310408	0.426674	0.454508	0.734077	0.47391	0.701679	0.370106	0.701679	0.370106
	n-3	6.05566	12.2224	7.04083	5.68442	4.5023	5.69795	3.17419	2.85669	3.56595	3.75119	3.56595	3.75119
	n-6	28.1367	30.648	24.958	30.0278	26.4354	24.8768	20.5633	28.1353	23.0632	29.3777	23.0632	29.3777
	n-3/n-6	0.215223	0.3988	0.282108	0.189305	0.170313	0.229046	0.154362	0.101534	0.154616	0.127688	0.154616	0.127688
	DHA/EPA	0.525547	0.38605	0.408759	0.466369	0.679216	1.28922	1.8751	1.39953	0.671752	0.804524	0.671752	0.804524

## Sheet: C
	moisture	protein	lipid	ash	replicate
	85.23	8.36	4.34	2.78	1
	85.24	8.45	6.6	2.85	1
	85.17	8.25	4.23	2.7	1
	85.34	9.23	3.82	1.39	2
	85.42	9.41	4.11	1.44	2
	85.26	9.08	3.58	1.35	2
	86.18	7.74	4.19	1.75	3
	86.24	7.79	4.49	1.9	3
	86.1	7.69	3.81	1.6	3
	85.26	8.12	3.42	1.28	4
	85.39	8.3	3.79	1.39	4
	85.13	7.95	3.06	1.17	4

## Sheet: W
		moisture	protein	lipid	ash	replicate
		84.28	7.41	3.83	1.81	1
		84.32	7.68	4	1.93	1
		84.23	7.13	3.62	1.69	1
		85.12	8.62	3.29	1.34	2
		85.2	8.94	3.5	1.59	2
		85.04	8.3	3.08	1.09	2
		86.24	7.28	3.18	1.21	3
		86.27	7.39	3.33	1.35	3
		86.21	7.17	2.87	1.08	3
		85.62	7.31	3.25	1.67	4
		85.66	7.33	3.39	1.83	4
		85.58	7.29	3.09	1.51	4

## Sheet: biochimi food faecese
		moisture	protein	lipid	ash	replicate
		7.84	28.61	13.86	3.85	1
		7.98	28.67	14.02	3.9	1
		7.75	28.54	13.72	3.8	1
		7.81	28.49	13.98	3.78	1
		7.75	28.79	13.75	3.93	1
		7.89	28.72	13.84	3.74	1
		8.12	46.14	14.68	3.27	2
		8.32	46.26	14.85	3.38	2
		7.87	46.02	14.78	3.2	2
		8.28	46.33	14.56	3.35	2
		7.81	46.09	14.61	3.19	2
		8.26	46.07	14.58	3.21	2

## Sheet: fatty acid
	T1C12	T1C14	T1C16	T1C18	T1C20	T1C22	T1C161	T1C181	T1NC201	T1NC221	T1NC182	T1NC183	T1NC202	T1NC204	T1NC205	T1NC226	T1Nsat	T1Nmufa	T1Npufa	T1Nunsat	T1Nsatunsat	T1Nn3	T1Nn6	T1Nn3n6	T1NDHA	replicate		T2C12	T2C14	T2C16	T2C18	T2C20	T2C22	T2C161	T2C181n9c	T2C201	T2C221n9	T2C182n6	T2C183n3	T2C202	T2C204n6	T2CEPA	T2CDHA	T2Csat	T2Cmufa	T2Cpufa	T2Cunsat	T2Csatunsat	T2Cn3
	1.8	0.83	11.75	2.47	0.6	4.66	3.85	32.17	2.34	1.47	27.65	1.64	3.73	0.48	2.88	1.51	22.21	39.85	37.93	77.78	0.28	6.05	28.13	0.21	0.52	1		2.6	3.22	18.95	4.1	1.02	1.05	2.22	30.8	1.09	1.11	26.04	1.84	2.39	0.39	1.57	1.07	29.9	36.75	33.33	70.09	0.42	4.5
	1.86	0.75	12.13	3.15	0.5	3.33	3.94	33.1	2.4	4.59	28	1.67	3.78	0.52	2.94	1.58	22.55	40.41	38.4	78.6	0.35	6.09	28.47	0.23	0.56	1		2.72	3.51	19.23	4.86	1.16	1.21	2.51	32.36	1.27	1.36	27.25	2.14	2.54	0.48	1.69	1.28	31.28	38.28	35.29	73.52	0.48	4.25
	1.72	0.9	11.02	2.97	0.68	5.66	3.76	31.24	2.28	4.45	27.3	1.61	3.68	0.44	2.82	1.44	21.87	39.29	37.46	76.96	0.21	6.01	27.79	0.19	0.48	1		2.43	3.02	17.21	3.66	0.86	0.86	2.06	28.14	0.89	1.01	24.13	1.71	2.24	0.32	1.47	0.86	27.17	34.41	31.23	68.52	0.39	4.62
	0.81	0.63	11.95	2.59	0.52	2.05	1.96	30.52	1.12	0.95	30.26	8.41	3.98	0.38	2.74	1.06	18.57	34.57	46.85	81.42	0.22	12.22	30.64	0.39	0.38	2		0.51	1.11	20.66	2.75	1.32	4.88	2.48	29.43	1.2	0.95	24.64	2.78	4.08	0.22	1.27	1.63	31.24	34.08	34.66	68.75	0.45	5.69
	0.75	0.7	12.92	4.48	0.55	1.9	1.8	29.61	1	0.9	31.3	6.2	4.47	0.42	2.85	1.1	17.41	33.94	46	82.9	0.3	13.5	32.5	0.42	0.42	2		0.56	1.32	22.32	2.98	1.42	4.41	2.69	31.26	1.32	0.82	26.25	2.93	4.29	0.26	1.36	1.83	33.26	36.52	36.52	70.52	0.41	5.36
	0.89	0.55	10.88	4.32	0.48	2.2	2.1	30.28	1.22	0.1	29.5	7.8	3.49	0.35	2.66	1	19.2	34.01	47.56	80	0.17	11.5	28.4	0.37	0.34	2		0.48	1.02	18.2	2.56	1.19	5.06	2.26	28.1	1.11	1.05	22.36	2.51	3.84	0.19	1.14	1.47	29.28	32.25	32.58	66.52	0.49	5.84
	0.41	1.03	15.16	2.82	0.42	2.2	3.11	37.1	2.04	1.04	24.6	3.69	2.61	0.35	2.37	0.97	22.07	43.31	34.61	77.92	0.28	7.04	24.95	0.28	0.4	3		2.25	4.3	26.72	6.78	1.9	2.6	2.12	25.5	1.25	1.1	20.33	0.57	1.64	0.23	0.9	1.69	42.33	32.28	25.38	57.66	0.73	3.17
	0.35	1.15	16.23	2.38	0.45	2	3	39.39	1.95	1.01	26	4.2	3	0.39	2.42	1.1	21.2	44.2	35.36	78.88	0.32	7.9	26.2	0.31	0.45	3		2.31	4.52	28.3	7.26	2.02	2.76	2.36	27.14	1.36	1.23	22.1	0.62	1.86	0.29	0.93	1.79	44.63	30.26	27.51	60.52	0.8	3.49
	0.49	0.95	14.06	2.21	0.39	1.8	3.35	28.98	2.15	0.95	23	2.9	2.32	0.32	2.29	0.92	23.3	42.89	34	77	0.25	6.74	23.1	0.25	0.35	3		2.19	4.11	24.51	6.31	1.81	2.41	2.03	23.53	1.14	0.96	18.2	0.51	1.47	0.19	0.83	1.52	40.25	34.17	24.1	55.29	0.65	2.92
	2.41	1.12	11.36	2.85	1.3	4.58	3.78	28.98	2.46	1.58	29.51	2.15	3.78	0.51	2.4	1.12	23.68	36.81	39.49	76.31	0.31	5.68	30.02	0.18	0.46	4		1.33	2.09	20.03	4.95	1.2	2.53	2.02	27.57	2.09	1.39	27.89	1.01	3.75	0.24	3.76	1.07	32.15	33.1	34.74	67.84	0.47	2.85
	2.3	1.22	10.26	3.06	1.38	5	3.5	27.44	2.3	1.45	31	2.5	4.2	0.55	2.47	1.17	24.2	37.25	40	77.5	0.38	6.2	32.5	0.21	0.5	4		1.4	2.25	22.15	5.26	1.31	2.66	2.39	29.28	2.29	1.52	29.69	1.15	3.93	0.29	3.96	1.26	34.15	35.25	36.28	69.31	0.52	3.02
	2.5	1.02	13.8	2.98	1.24	4	4	26.46	2.6	1.65	28	1.5	3.23	0.48	2.31	1.08	22.95	36.29	38.86	75.28	0.26	5	28.3	0.16	0.42	4		1.22	1.89	18.36	4.69	1.14	2.32	1.84	25.16	1.83	1.18	25.14	0.89	3.47	0.21	3.49	0.86	30.28	31.25	32.52	65.41	0.42	2.64
	0.86	1.4	27.72	8.17	2.33	0.72	2.61	27.6	1.47	1.4	21.51	2.13	0.53	0.15	0.85	0.57	41.23	31.59	27.16	58.76	0.7	3.56	23.06	0.15	0.67	5		0.86	1.4	27.72	8.17	2.33	0.72	2.61	27.6	1.47	1.4	21.51	2.13	0.53	0.15	0.85	0.57	41.23	31.59	27.16	58.76	0.7	3.56
	0.8	1.3	26.5	7.12	2.2	0.8	2.1	26.6	1.3	1.47	22.8	2.5	0.61	0.18	0.92	0.61	42.1	32.23	26.5	56	0.78	3.98	24.7	0.17	0.72	5		0.92	1.53	29.26	9.62	2.58	0.97	2.74	26.28	1.32	1.58	23.25	2.28	0.69	0.18	0.96	0.61	42.36	33.25	29.25	59.26	0.76	3.74
	0.92	1.5	29	9.12	2.5	0.65	3	28.7	1.6	1.32	20	1.6	0.49	0.12	0.79	0.52	40.46	30.79	28	60	0.62	3	22.2	0.12	0.68	5		0.8	1.26	25.14	7.85	2.16	0.63	2.46	26.17	1.63	1.27	19.47	2.01	0.47	0.13	0.74	0.54	40.28	28.25	25.41	56.41	0.64	3.35
	0.42	0.48	20.83	3.9	1.36	1.35	3.32	34.4	0.31	0.49	29.03	2.21	0.62	0.23	0.57	0.45	27.01	39.85	33.12	72.98	0.37	3.75	29.37	0.12	0.8	6		0.42	0.48	20.83	3.9	1.36	1.35	3.32	34.4	0.31	0.49	29.03	2.21	0.62	0.23	0.57	0.45	27.01	39.85	33.12	72.98	0.37	3.75
	0.35	0.52	22	3.8	1.2	1.2	3	33	0.25	0.55	31.1	2.55	0.67	0.27	0.61	0.48	28.3	38.74	32.36	74.6	0.46	4.5	31.3	0.14	0.84	6		0.46	0.59	21.25	4.23	1.51	1.59	3.71	36.17	0.42	0.59	31.25	2.38	0.69	0.29	0.61	0.48	29.25	41.58	36.52	75.14	0.4	3.89
	0.48	0.43	18.4	4	1.5	1.5	3.6	36	0.37	0.4	28	1.8	0.58	0.2	0.52	0.41	26.15	40.29	32.56	70	0.3	3	28.1	0.1	0.77	6		0.37	0.38	18.54	3.17	1.26	1.22	3.06	32.17	0.28	0.38	27.18	2.11	0.52	0.19	0.51	0.4	25.41	37.41	31.2	70.23	0.34	3.61
[truncated: 4 more columns]
